# Supplementary material for: Video Feedback and Video Modeling in Teaching Laparoscopic Surgery: A Visionary Concept from Kiel
Source: J Clin Med. 2021 Jan 5;10(1):163. doi: 10.3390/jcm10010163 (PMC7796509; doi:10.3390/jcm10010163)
Supplement: Supplementary file 1 [file jcm-10-00163-s001.zip]

Archive with 1 entries (1 files):
- jcm-1021448-supplementary.mp4
